# Supplementary material for: Trends and Factors Associated with Obesity Prevalence in Rural Australian Adults—Comparative Analysis of the Crossroads Studies in Victoria over 15 Years
Source: Nutrients. 2022 Oct 28;14(21):4557. doi: 10.3390/nu14214557 (PMC9659019; doi:10.3390/nu14214557)
Supplement: Supplementary file 1 [file nutrients-14-04557-s001.zip]

Archive with 1 entries (1 files):
- nutrients-1909202-supplementary.pdf
